# Supplementary material for: Polygenic Risk for Schizophrenia Has Sex-Specific Effects on Brain Activity during Memory Processing in Healthy Individuals
Source: Genes (Basel). 2022 Feb 24;13(3):412. doi: 10.3390/genes13030412 (PMC8950000; doi:10.3390/genes13030412)
Supplement: Supplementary file 1 [file genes-13-00412-s001.zip]

Archive with 1 entries (1 files):
- genes-1576170-supplementary.pdf
